# Supplementary material for: Thermodynamic Inhibition of Carbon Dioxide Hydrate with Magnesium Chloride and Methanol: Comparative Phase Equilibrium and PXRD Study
Source: Int J Mol Sci. 2026 Feb 13;27(4):1792. doi: 10.3390/ijms27041792 (PMC12941068; doi:10.3390/ijms27041792)
Supplement: Supplementary file 1 [file ijms-27-01792-s001.zip]

Archive with 1 entries (1 files):
- ijms-4102362-supplementary.pdf
